# Supplementary material for: HLA RNA Sequencing With Unique Molecular Identifiers Reveals High Allele-Specific Variability in mRNA Expression
Source: Front Immunol. 2021 Feb 25;12:629059. doi: 10.3389/fimmu.2021.629059 (PMC7949471; doi:10.3389/fimmu.2021.629059)
Supplement: Supplementary file 4 [file DataSheet_4.zip]

Archive with 4 entries (4 files):
- Supplementary Table 1.DOCX
- Supplementary Table 2.DOCX
- Supplementary Table 3-4.XLSX
- Supplementary Table 5.DOCX
