# Supplementary material for: HLA RNA Sequencing With Unique Molecular Identifiers Reveals High Allele-Specific Variability in mRNA Expression
Source: Front Immunol. 2021 Feb 25;12:629059. doi: 10.3389/fimmu.2021.629059 (PMC7949471; doi:10.3389/fimmu.2021.629059)
Supplement: Supplementary file 4 [file DataSheet_4.zip › Supplementary Table 3-4.XLSX]

## Sheet: Sheet1
Raw UMI counts of the cDNA data of 50 individuals
Table S3. HLA class I alleles
HLA-A alleles	Number of unique UMIs	HLA-B alleles	Number of unique UMIs	HLA-C alleles	Number of unique UMIs
A*01:01	47	B*07:02	365	C*01:02	407
A*01:01	123	B*07:02	560	C*01:02	50
A*01:01	49	B*07:02	361	C*01:02	566
A*01:01	386.5	B*07:02	337	C*01:02	439
A*01:01	386.5	B*07:02	661	C*02:02	542
A*01:01	163	B*07:02	661	C*02:02	475
A*01:01	206	B*07:02	418	C*02:02	919
A*01:01	314	B*07:02	237	C*03:03	573
A*02:01	73	B*07:02	440	C*03:03	575
A*02:01	218	B*07:02	549	C*03:03	575
A*02:01	218	B*07:02	76	C*03:03	660
A*02:01	238	B*07:02	392	C*03:03	718
A*02:01	156	B*07:02	390	C*03:03	86
A*02:01	180	B*07:02	395	C*03:03	619
A*02:01	180	B*07:02	943	C*03:03	540
A*02:01	115	B*07:02	1083	C*03:04	304
A*02:01	117	B*07:02	475	C*03:04	403
A*02:01	233	B*07:02	475	C*03:04	98
A*02:01	233	B*07:02	437	C*03:04	630
A*02:01	124	B*08:01	490	C*03:04	688
A*02:01	158	B*08:01	227	C*03:04	1312
A*02:01	77	B*08:01	505	C*03:04	486
A*02:01	311	B*08:01	430	C*03:04	1163
A*02:01	311	B*08:01	400	C*03:04	755
A*02:01	30	B*08:01	788	C*04:01	265
A*02:01	182	B*08:01	573	C*04:01	331
A*02:01	142	B*13:02	111	C*04:01	266
A*02:01	301	B*13:02	171	C*04:01	361
A*02:01	231	B*13:02	146	C*04:01	361
A*02:01	333	B*13:02	239	C*04:01	252
A*02:01	314	B*13:02	239	C*04:01	195
A*02:01	425.5	B*13:02	276	C*04:01	59
A*02:01	425.5	B*14:02	750	C*04:01	374
A*02:01	197	B*15:01	321	C*04:01	373
A*03:01	74	B*15:01	156	C*04:01	880
A*03:01	180	B*15:01	459	C*04:01	297
A*03:01	180	B*15:01	225	C*04:01	51
A*03:01	214	B*15:01	310	C*04:01	713
A*03:01	62	B*15:01	408	C*04:01	645
A*03:01	505	B*15:01	412	C*04:01	614
A*03:01	505	B*15:01	249	C*04:01	492
A*03:01	102	B*15:01	531	C*04:01	378
A*03:01	43	B*15:01	466	C*04:01	407
A*03:01	158.5	B*18:01	132	C*04:01	338
A*03:01	158.5	B*18:01	132	C*05:01	453
A*03:01	350	B*18:01	380	C*05:01	511
A*03:01	218.5	B*18:01	376	C*05:01	982
A*03:01	218.5	B*18:01	275	C*05:01	1011
A*03:01	21	B*18:01	372	C*06:02	406
A*03:01	237	B*27:02	378	C*06:02	839
A*03:01	237	B*27:05	269	C*06:02	428
A*03:01	275	B*27:05	193	C*06:02	428
A*03:01	85	B*27:05	284	C*06:02	1017
A*03:01	244	B*27:05	154	C*06:02	1075
A*03:01	219	B*27:05	407	C*06:02	569
A*03:01	219	B*35:01	160	C*06:02	1053
A*03:01	691	B*35:01	225	C*06:02	1053
A*03:01	115	B*35:01	292	C*06:02	1020
A*03:01	9	B*35:01	193	C*07:01	150
A*03:01	390.5	B*35:01	258	C*07:01	205
A*03:01	390.5	B*35:01	44	C*07:01	196
A*03:01	481	B*35:01	302	C*07:01	94
A*03:01	42	B*35:01	674	C*07:01	156
A*03:01	199	B*35:01	25	C*07:01	214
A*03:03	NA	B*35:01	491	C*07:01	162
A*11:01	125	B*35:01	320	C*07:01	173
A*11:01	198	B*35:01	356	C*07:01	78
A*24:02	96	B*35:01	309	C*07:01	221
A*24:02	96	B*35:01	304	C*07:01	197
A*24:02	109	B*35:03	241	C*07:01	327
A*24:02	189	B*35:03	282	C*07:01	271
A*24:02	189	B*35:05	217	C*07:01	216
A*24:02	190	B*35:08	412	C*07:01	593
A*24:02	190	B*37:01	554	C*07:01	498
A*24:02	124	B*39:01	341	C*07:02	195
A*24:02	151	B*39:01	781	C*07:02	278
A*24:02	151	B*39:01	410	C*07:02	226
A*24:02	284	B*39:01	548	C*07:02	118
A*24:02	158	B*39:06	480	C*07:02	303
A*24:02	137	B*40:01	116	C*07:02	204
A*24:02	32.5	B*40:01	287	C*07:02	258
A*24:02	32.5	B*40:01	208	C*07:02	186
A*24:02	218	B*40:01	689	C*07:02	299
A*24:02	281	B*40:01	447	C*07:02	325
A*24:02	122	B*41:01	209	C*07:02	54
A*25:01	100	B*44:02	177	C*07:02	365
A*25:01	239	B*44:02	144	C*07:02	472
A*26:01	392	B*44:02	297	C*07:02	511
A*29:01	218	B*44:02	306	C*07:02	275
A*29:02	80	B*44:27	149	C*07:04	74
A*31:01	182	B*47:01	175	C*08:02	941
A*31:01	122	B*49:01	253	C*12:03	253
A*32:01	57	B*51:01	146	C*12:03	253
A*32:01	198	B*51:01	157	C*12:03	486
A*32:01	246	B*51:01	185	C*15:02	511
A*32:01	154	B*51:01	182	C*15:02	511
A*33:01	371	B*55:01	32	C*15:02	578
A*68:01	187	B*55:01	52	C*15:02	576
A*68:01	298	B*56:01	48	C*15:02	672
A*68:01	357	B*57:01	412	C*17:01	738
Table S4. HLA class II alleles
HLA-DRA alleles	Number of unique UMIs	HLA-DRB1 alleles	Number of unique UMIs	HLA-DPA1 alleles	Number of unique UMIs	HLA-DPB1 alleles	Number of unique UMIs	HLA-DQA1 alleles	Number of unique UMIs	HLA-DQB1 alleles	Number of unique UMIs
DRA*01:01	136	DRB1*01:01	126	DPA1*01:03	53	DPB1*01:01	192	DQA1*01:01	12	DQB1*02:01	37
DRA*01:01	136	DRB1*01:01	163	DPA1*01:03	53	DPB1*01:01	174	DQA1*01:01	15	DQB1*02:01	10
DRA*01:01	221	DRB1*01:01	277	DPA1*01:03	97	DPB1*01:01	169	DQA1*01:01	15	DQB1*02:01	52
DRA*01:01	221	DRB1*01:01	159	DPA1*01:03	97	DPB1*02:01	2	DQA1*01:01	17	DQB1*02:01	27
DRA*01:01	196	DRB1*01:01	159	DPA1*01:03	60	DPB1*02:01	52	DQA1*01:01	17	DQB1*02:01	40
DRA*01:01	178	DRB1*01:01	182	DPA1*01:03	62	DPB1*02:01	111	DQA1*01:01	17	DQB1*02:01	52
DRA*01:01	307	DRB1*01:01	152	DPA1*01:03	168	DPB1*02:01	20	DQA1*01:01	9	DQB1*02:01	42
DRA*01:01	307	DRB1*01:01	41	DPA1*01:03	152	DPB1*02:01	20	DQA1*01:01	2	DQB1*02:01	NA
DRA*01:01	323	DRB1*01:01	208	DPA1*01:03	152	DPB1*02:01	56	DQA1*01:01	13	DQB1*02:01	42
DRA*01:01	304	DRB1*01:01	213	DPA1*01:03	139	DPB1*02:01	4	DQA1*01:01	6	DQB1*02:02	3
DRA*01:01	304	DRB1*01:01	343	DPA1*01:03	139	DPB1*02:01	35	DQA1*01:01	12	DQB1*02:02	47
DRA*01:01	163	DRB1*01:01	168	DPA1*01:03	72	DPB1*02:01	38	DQA1*01:01	22	DQB1*02:02	56
DRA*01:01	163	DRB1*01:01	168	DPA1*01:03	72	DPB1*02:01	123	DQA1*01:01	22	DQB1*03:01	107
DRA*01:01	175	DRB1*01:01	271	DPA1*01:03	86	DPB1*02:01	56	DQA1*01:01	5	DQB1*03:01	107
DRA*01:01	175	DRB1*01:01	248	DPA1*01:03	86	DPB1*03:01	77	DQA1*01:01	23	DQB1*03:01	68
DRA*01:01	226	DRB1*01:01	196	DPA1*01:03	83	DPB1*03:01	16	DQA1*01:01	21	DQB1*03:01	33
DRA*01:01	110	DRB1*01:02	148	DPA1*01:03	83	DPB1*03:01	284	DQA1*01:01	18	DQB1*03:01	78
DRA*01:01	173	DRB1*03:01	83	DPA1*01:03	59	DPB1*03:01	46	DQA1*01:02	14	DQB1*03:01	11
DRA*01:01	173	DRB1*03:01	154	DPA1*01:03	59	DPB1*03:01	155	DQA1*01:02	8	DQB1*03:01	99
DRA*01:01	262	DRB1*03:01	174	DPA1*01:03	80	DPB1*03:01	124	DQA1*01:02	13	DQB1*03:02	75
DRA*01:01	262	DRB1*03:01	273	DPA1*01:03	80	DPB1*03:01	87	DQA1*01:02	8	DQB1*03:02	56
DRA*01:01	211	DRB1*03:01	199	DPA1*01:03	102	DPB1*03:01	187	DQA1*01:02	32	DQB1*03:02	16
DRA*01:01	211	DRB1*03:01	248	DPA1*01:03	102	DPB1*03:01	29	DQA1*01:02	6	DQB1*03:02	29
DRA*01:01	215	DRB1*03:01	206	DPA1*01:03	107	DPB1*03:01	95	DQA1*01:02	8	DQB1*03:02	59
DRA*01:01	256	DRB1*04:01	32	DPA1*01:03	107	DPB1*03:01	397	DQA1*01:02	8	DQB1*03:02	80
DRA*01:01	200	DRB1*04:01	229	DPA1*01:03	308	DPB1*03:01	196	DQA1*01:02	7	DQB1*03:02	53
DRA*01:01	102	DRB1*04:01	224	DPA1*01:03	107	DPB1*03:01	145	DQA1*01:02	37	DQB1*03:02	57
DRA*01:01	133	DRB1*04:01	150	DPA1*01:03	107	DPB1*03:01	180	DQA1*01:02	30	DQB1*03:02	48
DRA*01:01	133	DRB1*04:01	166	DPA1*01:03	113	DPB1*04:01	31	DQA1*01:02	30	DQB1*03:03	26
DRA*01:01	246	DRB1*04:01	159	DPA1*01:03	113	DPB1*04:01	115	DQA1*01:02	21	DQB1*03:03	14
DRA*01:01	246	DRB1*04:03	110	DPA1*01:03	95	DPB1*04:01	54	DQA1*01:02	16	DQB1*03:03	29
DRA*01:01	128	DRB1*04:03	246	DPA1*01:03	95	DPB1*04:01	10	DQA1*01:02	14	DQB1*03:03	70
DRA*01:01	207	DRB1*04:04	36	DPA1*01:03	59	DPB1*04:01	20	DQA1*01:02	16	DQB1*04:02	37
DRA*01:01	207	DRB1*04:04	148	DPA1*01:03	59	DPB1*04:01	29	DQA1*01:02	6	DQB1*04:02	29
DRA*01:01	279	DRB1*04:07	178	DPA1*01:03	68	DPB1*04:01	62	DQA1*01:02	31	DQB1*04:02	48
DRA*01:01	299	DRB1*07:01	127	DPA1*01:03	68	DPB1*04:01	62	DQA1*01:02	21	DQB1*04:02	41
DRA*01:01	43	DRB1*07:01	103	DPA1*01:03	105	DPB1*04:01	49	DQA1*01:02	21	DQB1*04:02	46
DRA*01:01	43	DRB1*07:01	189	DPA1*01:03	105	DPB1*04:01	94	DQA1*01:02	25	DQB1*04:02	46
DRA*01:01	290	DRB1*07:01	205	DPA1*01:03	57	DPB1*04:01	105	DQA1*01:02	8	DQB1*04:02	17
DRA*01:01	236	DRB1*07:01	223	DPA1*01:03	57	DPB1*04:01	105	DQA1*01:02	20	DQB1*04:02	82
DRA*01:01	236	DRB1*07:01	223	DPA1*01:03	70	DPB1*04:01	116	DQA1*01:02	47	DQB1*04:02	82
DRA*01:01	209	DRB1*07:01	219	DPA1*01:03	125	DPB1*04:01	116	DQA1*01:02	15	DQB1*05:01	76
DRA*01:01	209	DRB1*07:01	217	DPA1*01:03	125	DPB1*04:01	111	DQA1*01:02	29	DQB1*05:01	83
DRA*01:01	265	DRB1*08:01	118	DPA1*01:03	123	DPB1*04:01	111	DQA1*01:03	20	DQB1*05:01	110
DRA*01:01	357	DRB1*08:01	160	DPA1*01:03	123	DPB1*04:01	14	DQA1*01:03	33	DQB1*05:01	119
DRA*01:01	357	DRB1*08:01	266	DPA1*01:03	215	DPB1*04:01	32	DQA1*01:03	18	DQB1*05:01	119
DRA*01:01	401	DRB1*08:01	224	DPA1*01:03	18	DPB1*04:01	64	DQA1*01:03	15	DQB1*05:01	91
DRA*01:01	205	DRB1*08:01	255	DPA1*01:03	18	DPB1*04:01	64	DQA1*01:03	15	DQB1*05:01	68
DRA*01:01	205	DRB1*08:01	255	DPA1*01:03	165	DPB1*04:01	79	DQA1*01:03	47	DQB1*05:01	109
DRA*01:01	61	DRB1*08:01	194	DPA1*01:03	165	DPB1*04:01	86	DQA1*01:03	11	DQB1*05:01	102
DRA*01:01	200	DRB1*08:01	47	DPA1*01:03	106	DPB1*04:01	129	DQA1*01:03	15	DQB1*05:01	13
DRA*01:01	164	DRB1*08:01	315	DPA1*01:03	106	DPB1*04:01	74	DQA1*01:03	21	DQB1*05:01	187
DRA*01:01	225	DRB1*08:01	315	DPA1*01:03	115	DPB1*04:01	41	DQA1*01:03	50	DQB1*05:01	140
DRA*01:01	217	DRB1*09:01	217	DPA1*01:03	115	DPB1*04:01	114	DQA1*01:03	24	DQB1*05:01	100
DRA*01:01	217	DRB1*09:01	205	DPA1*01:03	96	DPB1*04:01	114	DQA1*01:03	23	DQB1*05:01	185
DRA*01:01	235	DRB1*10:01	259	DPA1*01:03	96	DPB1*04:01	134	DQA1*01:04	2	DQB1*05:01	100
DRA*01:01	235	DRB1*10:01	236	DPA1*01:03	134	DPB1*04:01	134	DQA1*01:05	13	DQB1*05:01	100
DRA*01:01	295	DRB1*10:01	291	DPA1*01:03	134	DPB1*04:01	9	DQA1*01:05	10	DQB1*05:01	24
DRA*01:01	373	DRB1*11:01	35	DPA1*01:03	154	DPB1*04:01	72	DQA1*01:05	17	DQB1*05:01	139
DRA*01:01	295	DRB1*12:01	76	DPA1*01:03	150	DPB1*04:01	75	DQA1*02:01	18	DQB1*05:01	99
DRA*01:01	224	DRB1*12:01	374	DPA1*01:03	150	DPB1*04:01	170	DQA1*02:01	12	DQB1*05:01	115
DRA*01:01	224	DRB1*13:01	189	DPA1*01:03	84	DPB1*04:01	139	DQA1*02:01	34	DQB1*05:02	142
DRA*01:01	349	DRB1*13:01	256	DPA1*01:03	84	DPB1*04:01	139	DQA1*02:01	8	DQB1*05:02	24
DRA*01:01	203	DRB1*13:01	129	DPA1*01:03	30	DPB1*04:01	135	DQA1*02:01	8	DQB1*05:02	134
DRA*01:01	203	DRB1*13:01	91	DPA1*01:03	30	DPB1*04:01	114	DQA1*02:01	38	DQB1*05:02	47
DRA*01:01	193	DRB1*13:01	217	DPA1*01:03	105	DPB1*04:01	114	DQA1*02:01	38	DQB1*05:03	70
DRA*01:01	193	DRB1*13:01	330	DPA1*01:03	83	DPB1*04:01	36	DQA1*02:01	18	DQB1*06:02	20
DRA*01:01	238	DRB1*13:01	113	DPA1*01:03	83	DPB1*04:01	123	DQA1*02:01	16	DQB1*06:02	18
DRA*01:02	9	DRB1*13:01	95	DPA1*01:03	94	DPB1*04:01	123	DQA1*03:01	1	DQB1*06:02	21
DRA*01:02	2	DRB1*13:01	287	DPA1*01:03	94	DPB1*04:02	48	DQA1*03:01	39	DQB1*06:02	24
DRA*01:02	6	DRB1*13:01	144	DPA1*01:03	141	DPB1*04:02	49	DQA1*03:01	NA	DQB1*06:02	35
DRA*01:02	4	DRB1*13:01	149	DPA1*01:03	150	DPB1*04:02	10	DQA1*03:01	26	DQB1*06:02	29
DRA*01:02	5	DRB1*13:01	265	DPA1*01:03	150	DPB1*04:02	49	DQA1*03:01	49	DQB1*06:02	21
DRA*01:02	239	DRB1*13:02	246	DPA1*01:03	153	DPB1*04:02	37	DQA1*03:01	72	DQB1*06:02	26
DRA*01:02	239	DRB1*13:02	196	DPA1*01:03	153	DPB1*04:02	16	DQA1*03:01	33	DQB1*06:02	15
DRA*01:02	4	DRB1*13:02	325	DPA1*01:03	131	DPB1*04:02	44	DQA1*03:01	31	DQB1*06:02	44
DRA*01:02	1	DRB1*13:02	157	DPA1*01:03	115	DPB1*04:02	23	DQA1*03:01	40	DQB1*06:02	28
DRA*01:02	4	DRB1*13:02	127	DPA1*01:03	123	DPB1*04:02	32	DQA1*03:02	24	DQB1*06:02	40
DRA*01:02	1	DRB1*14:54	127	DPA1*01:03	123	DPB1*04:02	NA	DQA1*03:03	8	DQB1*06:02	37
DRA*01:02	5	DRB1*15:01	148	DPA1*01:03	148	DPB1*04:02	28	DQA1*03:03	NA	DQB1*06:02	16
DRA*01:02	3	DRB1*15:01	138	DPA1*01:03	148	DPB1*04:02	76	DQA1*03:03	58	DQB1*06:02	52
DRA*01:02	216	DRB1*15:01	253	DPA1*01:03	113	DPB1*04:02	164	DQA1*03:03	54	DQB1*06:02	31
DRA*01:02	216	DRB1*15:01	129	DPA1*01:03	113	DPB1*04:02	120	DQA1*04:01	19	DQB1*06:02	20
DRA*01:02	11	DRB1*15:01	362	DPA1*01:03	92	DPB1*04:02	120	DQA1*04:01	15	DQB1*06:03	37
DRA*01:02	200	DRB1*15:01	150	DPA1*01:03	92	DPB1*04:02	53	DQA1*04:01	13	DQB1*06:03	34
DRA*01:02	200	DRB1*15:01	218	DPA1*01:03	125	DPB1*04:02	125	DQA1*04:01	24	DQB1*06:03	18
DRA*01:02	2	DRB1*15:01	180	DPA1*01:03	125	DPB1*04:02	111	DQA1*04:01	20	DQB1*06:03	15
DRA*01:02	10	DRB1*15:01	100	DPA1*01:03	137	DPB1*04:02	44	DQA1*04:01	20	DQB1*06:03	30
DRA*01:02	3	DRB1*15:01	306	DPA1*01:04	67	DPB1*05:01	96	DQA1*04:01	7	DQB1*06:03	29
DRA*01:02	1	DRB1*15:01	290	DPA1*01:04	44	DPB1*05:01	115	DQA1*04:01	30	DQB1*06:03	15
DRA*01:02	4	DRB1*15:01	211	DPA1*02:01	40	DPB1*05:01	41	DQA1*04:01	30	DQB1*06:03	23
DRA*01:02	2	DRB1*15:01	115	DPA1*02:01	67	DPB1*05:01	43	DQA1*05:01	16	DQB1*06:03	30
DRA*01:02	1	DRB1*15:01	167	DPA1*02:01	78	DPB1*14:01	159	DQA1*05:01	3	DQB1*06:03	45
DRA*01:02	11	DRB1*15:01	278	DPA1*02:01	66	DPB1*14:01	37	DQA1*05:01	23	DQB1*06:03	42
DRA*01:02	4	DRB1*15:01	197	DPA1*02:01	105	DPB1*14:01	126	DQA1*05:01	10	DQB1*06:03	56
DRA*01:02	4	DRB1*15:01	144	DPA1*02:01	68	DPB1*15:01	146	DQA1*05:01	13	DQB1*06:04	24
DRA*01:02	2	DRB1*16:01	183	DPA1*02:02	84	DPB1*15:01	147	DQA1*05:01	21	DQB1*06:04	22
DRA*01:02	3	DRB1*16:01	37	DPA1*02:02	80	DPB1*20:01	29	DQA1*05:01	23	DQB1*06:04	41
DRA*01:02	184	DRB1*16:01	122	DPA1*02:02	61	DPB1*20:01	22	DQA1*05:01	13	DQB1*06:04	26
DRA*01:02	184	DRB1*16:01	154	DPA1*02:02	49	DPB1*23:01	20	DQA1*05:01	17	DQB1*06:04	34
